# Supplementary material for: Octahedral Molybdenum Cluster-Based Nanomaterials for Potential Photodynamic Therapy
Source: Nanomaterials (Basel). 2022 Sep 26;12(19):3350. doi: 10.3390/nano12193350 (PMC9565569; doi:10.3390/nano12193350)
Supplement: Supplementary file 1 [file nanomaterials-12-03350-s001.zip]

Archive with 1 entries (1 files):
- nanomaterials-1898642-supplementary.pdf
